# Supplementary material for: The impact of shared decision-making on the treatment of anxiety and depressive disorders: systematic review
Source: BJPsych Open. 2021 Oct 7;7(6):e189. doi: 10.1192/bjo.2021.1028 (PMC8517854; doi:10.1192/bjo.2021.1028)
Supplement: Supplementary file 1 [file bjosup.zip]

Archive with 3 entries (3 files):
- S2056472421010280sup001.docx
- S2056472421010280sup002.docx
- S2056472421010280sup003.docx
